# Supplementary material for: Genome-Wide Expression Profiling Deciphers Host Responses Altered during Dengue Shock Syndrome and Reveals the Role of Innate Immunity in Severe Dengue
Source: PLoS One. 2010 Jul 20;5(7):e11671. doi: 10.1371/journal.pone.0011671 (PMC2907396; doi:10.1371/journal.pone.0011671)
Supplement: Table S1 — Clinical and biological characteristics of each DF, DHF and DSS patient (0.04 MB XLS) [file pone.0011671.s002.xls]

## Sheet: Table S1
Table S1. Clinical and biological characteristics of each DF, DHF and DSS patient
	PL002	PL004	PL005	PL007	PL009	PL017	PL020	PL022	PL024	PL025	PL026	PL027	PL028	PL029	PL033	PL037	PL038	PL039	PL043	PL045	PL046	PL047	PL048	PL049	PL055	PL056	PL058	PL059	PL060	PL063	PL064	PL065	PL068	PL070	PL074	PL075	PL076	PL078	PL080	PL082	PL089	PL091	PL094	PL095	PL098	PL101	PL107	PL114
Patient characteristics
severity	DF	DF	DSS	DSS	DHF	DSS	DF	DF	DSS	DHF	DSS	DF	DHF	DSS	DSS	DHF	DF	DSS	DSS	DHF	DSS	DSS	DSS	DF	DSS	DHF	DHF	DHF	DSS	DF	DF	DHF	DF	DHF	DF	DSS	DF	DF	DHF	DHF	DSS	DSS	DF	DSS	DHF	DSS	DF	DF
gender	male	female	male	male	female	male	male	male	female	female	female	female	male	female	female	female	female	male	female	female	female	female	male	female	female	female	female	female	male	female	female	male	female	female	male	female	female	male	male	male	female	male	male	female	female	female	female	male
age, years	7	3	11	15	13	6	9	10	9	7	9	9	8	4	8	8	7	10	4	7	8	8	7	8	13	6	14	4	7	9	7	4	4	3	3	8	8	3	6	5	7	8	10	7	6	9	14	4
weight, kg	14	13	23	38	35	15	20	20	20	16	26	20	17	12	23	18	15	23	10.5	15	19	17	15	18.5	23	15	29	12	14	20	17	15	12	11.5	12.5	16.6	19	11	14	14	20.5	24	26	14	18	17	40	10
day of hospital admission after onset of fever	1	0	4	4	3	3	4	2	5	2	4	1	1	4	0	3	1	4	6	3	4	4	3	1	3	2	2	2	5	1	4	3	2	3	2	3	3	2	3	2	4	6	2	4	2	2	3	4
day of shock after onset of fever	N.A.	N.A.	4	?	N.A.	4	N.A.	N.A.	5	N.A.	4	N.A.	N.A.	4	4	N.A.	N.A.	4	6	N.A.	4	4	3	N.A.	3	N.A.	N.A.	N.A.	6	N.A.	N.A.	N.A.	N.A.	N.A.	N.A.	3	N.A.	N.A.	N.A.	N.A.	4	6	N.A.	4	N.A.	2	N.A.	N.A.
day of blood sampling after onset of fever	6	5	7	4	4	6	5	6	5	5	5	4	5	4	6	7	5	5	7	4	5	6	4	5	4	6	5	4	6	6	4	7	3	4	3	4	5	7	4	3	5	6	6	5	6	5	5	7
Dengue status
viral serotype	DEN-2	DEN-3	DEN-3	DEN-3	DEN-3	DEN-3	DEN-3	DEN-3	DEN-3	DEN-3	DEN-2	?	DEN-3	DEN-3	?	DEN-1	DEN-1	?	?	DEN-3	DEN-3	?	DEN-3	DEN-2	?	DEN-3	DEN-4	DEN-3	?	DEN-3	DEN-3	DEN-3	DEN-3	DEN-3	DEN-1	DEN-3	DEN-1	DEN-3	DEN-2	DEN-3	?	DEN-1	DEN-4	DEN-3	DEN-3	DEN-3	DEN-3	DEN-1
immunological status	secondary	secondary	secondary	primary	primary	secondary	secondary	secondary	secondary	secondary	secondary	secondary	secondary	secondary	secondary	secondary	secondary	secondary	secondary	secondary	secondary	secondary	secondary	secondary	secondary	secondary	secondary	secondary	secondary	secondary	secondary	secondary	secondary	secondary	secondary	secondary	secondary	primary	secondary	secondary	secondary	secondary	secondary	secondary	secondary	secondary	secondary	primary
Clinical manifestations
Tourniquet test	neg	pos	pos	pos	neg	pos	pos	pos	?	pos	neg	neg	pos	?	pos	pos	neg	pos	neg	pos	pos	?	?	pos	?	pos	neg	pos	pos	pos	pos	pos	neg	neg	neg	neg	pos	pos	?	neg	neg	?	pos	neg	neg	neg	neg	neg
hepatomegaly	neg	pos	pos	pos	neg	pos	pos	neg	pos	pos	pos	neg	pos	pos	neg	pos	neg	pos	pos	neg	pos	pos	pos	neg	neg	neg	neg	neg	pos	neg	pos	pos	neg	pos	neg	pos	neg	neg	pos	neg	pos	pos	neg	pos	neg	pos	neg	neg
gastro-intestinal tract bleeding	neg	neg	pos	neg	neg	neg	neg	neg	neg	neg	neg	neg	neg	neg	neg	neg	neg	neg	neg	neg	neg	neg	neg	neg	neg	neg	pos	neg	neg	neg	neg	neg	neg	neg	neg	neg	neg	neg	neg	neg	pos	pos	neg	neg	neg	neg	neg	neg
gingival bleeding	neg	neg	neg	pos	neg	neg	neg	neg	neg	neg	neg	neg	neg	neg	neg	neg	neg	neg	neg	neg	neg	neg	neg	neg	neg	neg	neg	neg	neg	neg	neg	neg	neg	neg	neg	neg	neg	neg	neg	neg	neg	neg	neg	neg	neg	neg	neg	neg
Blood pressure
heart frequency, pulse per minute	130	110	100	90	100	130	132	106	0	112	0	96	112	0	120	100	120	0	0	120	120	120	0	?	86	112	120	130	100	136	100	120	124	120	120	0	100	?	120	128	0	0	116	0	100	76	102	100
pulse pressure, mm Hg	40	30	20	30	30	30	40	50	10	30	10	30	30	15	50	20	50	20	15	40	20	40	10	30	20	40	30	40	20	40	50	60	30	30	40	10	40	50	30	40	10	10	40	0	30	40	40	30
Haematological parameters
platelet count	?	164000	91000	86000	73000	?	48000	251000	31000	30000	12000	?	?	39000	187000	165000	395000	21000	74000	84000	34000	29000	13000	190000	47000	148000	153000	30000	35000	248000	57000	?	503000	124000	253000	21000	322000	210000	33000	190000	19000	25000	?	26000	49000	?	198000	260000
hematocrit, %	?	35	36	38	36	?	35	38	40	50	41	?	?	38	35.8	38.1	36.9	46.8	36.8	37.5	39.7	45.5	45	39	44	38.1	42	39.5	67.4	39.8	33.1	42	36.9	41.2	36.1	44.8	29.1	28.7	48.5	40	40.8	45	42	45.2	38.6	55	39.1	36
hemoconcentration (hematocrit >20%)	neg	neg	pos	neg	neg	pos	neg	neg	pos	pos	pos	neg	neg	neg	pos	neg	neg	pos	pos	neg	pos	pos	pos	neg	pos	neg	neg	pos	pos	neg	neg	neg	neg	neg	neg	pos	neg	neg	pos	neg	pos	pos	pos	pos	neg	pos	neg	neg
white blood cells, number/mm3	?	6200	3100	5100	4100	?	4200	8000	25000	?	3300	?	?	10200	13200	6600	10900	9300	7200	6400	9200	8200	4400	8100	6900	6500	6200	12000	6000	6600	18600	?	13300	6300	3300	4800	9900	6600	7400	14000	4900	4100	?	9500	4500	?	5500	3900
neutrophils, number/mm3	?	2900	2201	2448	2747	?	2300	5300	10200	?	1600	?	?	5600	11600	4200	8300	3400	1900	6400	4700	2600	2200	5500	2200	4000	3900	6400	3800	3900	7600	?	8700	3900	1100	2500	8400	3700	3500	10900	2100	2500	?	3800	1800	?	3700	2200
lymphocytes, number/mm3	?	2400	620	2142	984	?	1400	1700	5200	?	1400	?	?	4600	1600	700	1500	2800	4200	3900	2800	3400	1500	2100	2500	1800	1500	5400	2200	1600	5200	?	2700	1600	1600	1600	700	2100	2100	1900	1200	1400	?	3200	1800	?	1200	1300
Supportive medical care
oxygen supplementation	neg	neg	pos	neg	neg	pos	neg	neg	pos	neg	pos	neg	neg	pos	pos	neg	neg	pos	pos	neg	neg	neg	pos	neg	pos	neg	neg	neg	neg	neg	neg	neg	neg	neg	neg	pos	neg	neg	neg	neg	pos	pos	neg	pos	neg	pos	neg	neg
perfusion of colloid (dextran 40)	pos	pos	pos	pos	pos	pos	pos	pos	pos	pos	pos (bolus)	pos	pos	pos (bolus)	pos (bolus)	pos	pos	pos (bolus)	pos (bolus)	pos	pos (bolus)	pos (bolus)	pos	pos	pos (bolus)	pos	pos	pos	pos (bolus)	pos	pos	pos	pos	pos	pos	pos (bolus)	pos	pos	pos	pos	pos (bolus)	pos (bolus)	pos	pos (bolus)	pos	pos (bolus)	pos	pos
perfusion of human plasma	neg	neg	neg	neg	neg	pos	neg	neg	pos	neg	neg	neg	neg	neg	pos	neg	neg	pos	neg	neg	neg	neg	pos	neg	pos	neg	neg	neg	neg	neg	neg	neg	neg	neg	neg	pos	neg	neg	neg	neg	pos	neg	neg	neg	neg	neg	neg	neg
day of perfusion of plasma after onset of fever	N.A.	N.A.	N.A.	N.A.	N.A.	4	N.A.	N.A.	5	N.A.	N.A.	N.A.	N.A.	N.A.	5	N.A.	N.A.	4	N.A.	N.A.	N.A.	N.A.	3	N.A.	?	N.A.	N.A.	N.A.	N.A.	N.A.	N.A.	N.A.	N.A.	N.A.	N.A.	3	N.A.	N.A.	N.A.	N.A.	4	N.A.	N.A.	N.A.	N.A.	N.A.	N.A.	N.A.
N.A., not applicable ; Neg, negative ; Pos, positive ; ?, unknown
